# Supplementary material for: The Role of Selenium During Gestation in the Development of Fetal Congenital Anomalies: A Systematic Review
Source: Nutrients. 2026 Feb 1;18(3):479. doi: 10.3390/nu18030479 (PMC12900013; doi:10.3390/nu18030479)
Supplement: Supplementary file 1 [file nutrients-18-00479-s001.zip]

Archive with 1 entries (1 files):
- nutrients-4060551-supplementary.xlsx
