# Supplementary material for: The Role of Selenium During Gestation in the Development of Fetal Congenital Anomalies: A Systematic Review
Source: Nutrients. 2026 Feb 1;18(3):479. doi: 10.3390/nu18030479 (PMC12900013; doi:10.3390/nu18030479)
Supplement: Supplementary file 1 [file nutrients-18-00479-s001.zip › nutrients-4060551-supplementary.xlsx]

## Sheet: Table S1
(exp pregnancy/ OR pregnan*.tw. OR gestation.tw. OR prenatal.tw. OR intrauterine.tw. OR "in utero".tw. OR Perinatal.tw. OR Postnatal.tw.)
AND
(exp Selenium/ OR selenium.tw.)
NOT
(exp animals/ NOT exp humans/)
* indicates truncation used to capture multiple word variants sharing the same root

## Sheet: Table S2
(MeSH descriptor Pregnancy explode all trees OR pregnan* OR gestation OR prenatal OR intrauterine OR "in utero" OR perinatal OR postnatal)
AND
(MeSH descriptor Selenium explode all trees OR selenium)
* indicates truncation used to capture multiple word variants sharing the same root

## Sheet: Table S3
	STUDY	TITLE	YEAR OF PUBLICATION	PAPER/POSTER	GEOGRAPHIC REGION	TYPE	SAMPLE SIZE	YEAR OF DATA COLLECTION	ASSESMENT OF SELENIUM EXPOSURE (measurement of Se in biological samples OR Se supplementation OR else)	TIMING OF EXPOSURE ASSESSMENT (when were samples obtained OR Se supplement taken by pregnant woman)	SELENIUM LEVELS	EXAMINED OUTCOMES	STATISTICAL METHOD USED	RESULTS	CONCLUSIONS
congenital anomalies	Boskabadi et al. 2010 [25]	The effect of maternal selenium supplementation on pregnancy outcome and the level of oxidative stress in neonates	2010	Paper	Iran (urban region)	Double-blind randomized controlled trial	125 participants (61 pregnancies supplemented with Se ,and 64 pregnancies as controls)	2006-2008	1. Supplementation of 100 μg of selenium daily as selenium yeast, or placebo yeast tablets daily 2.Se levels in maternal venous blood and cord blood measured by electrothermal atomic absorption spectrometry	Se supplementation from the first trimester until delivery (six months). Se levels assessed after birth.	Mean Se levels with standard deviation (SD): 1. In maternal venous blood, 168.6 μg/l ±36.4 in the supplemented group, 119.4 μg/l ±33.4 in the control group (p<0.001) 2. In cord blood,106.3 μg/l ±18.2 in the supplemented group, 101.9 μg/l ±15.9 in the control group (p=0.29)	Congenital anomalies (hydrocephalus, torticollis, fetal dent, hypospadias, mandibular hypoplasia, imperforated anus, valgus metatarsus, and developmental dysplasia of the hip)	Fisher's exact test	No significant difference was observed in the mortality by congenital anomalies between the Se supplemented (0%) and the control group (1.6%) (p=1.00), or in the morbidity due to congenital anomalies between the Se supplemented (3.8%) and the control group (6.0%) (p=0.69)	Se supplementation was not significantly associated with the occurence of congenital anomalies. Notably, Se levels were significantly higher in the maternal venous blood of the supplemented group, compared to the control group, but not in the cord blood.
	Vinceti et al. 2000 [26]	Reproductive outcomes in a population exposed long-term to inorganic selenium via drinking water.	2000	Paper	Italy (rural/suburban regions)	Retrospective Cohort Study	14,834 participants (353 exposed, 14,481 unexposed pregnancies)	1980-1988	Se levels in maternal venous blood measured by inductively coupled plasma mass spectrometry	Throughout pregnancy	Se supplementation in exposed pregnancies (7-9 μg/l) and in unexposed pregnancies (1 μg/l).	Congenital anomalies (Cardiovascular, Genital, Arthro-osteo-muscular, clubfoot, chromosome)	Ratio of observed to expected cases among exposed pregnancies, with exact mid-P confidence bounds	Observed to expected ratio of all anomalies: 1.4 (0.6-2.9). Cardiovascular malformations ratio: 1.2 (0.1-6.1), genital malformations ratio: 5.1 (0.3-25.), arthro-osteo-muscular malformations ratio: 1.5 (0.3-5.1), clubfoot ratio: 3.9 (0.7-12.90), and chromosomal anomalies ratio: 2.9 (0.5-9.7).	Higher Se levels in drinking water is not associated with a significantly higher risk of congenital anomalies.
	Aschengrau et al. 1993 [27]	Quality of Community Drinking Water and the Occurrence of Late Adverse Pregnancy Outcomes	1993	Paper	USA (urban region)	Case-Control Study	2,216 participants (1,039 pregnancies with congenital anomalies as cases, and 1,177 pregnancies without congenital anomalies as controls)	1977-1980	Se supplementation via drinking water	Throughout pregnancy	Median Se levels in drinking water was 0.0001 mg/l, the 90th percentile was 0.0006 mg/l and the highest detected level was 0.0040 mg/l. Any detectable level was defined as exposure. High exposure was defined as approximately the 95th percentile.	Congenital anomalies, with subgroups of severity (major, minor anomalies and normal variants, and subgroups of organ systems (central nervous system, ear/face/neck, cardiovascular, gastrointestinal, genital, muscoskeletal, integument)	Multiple regression analysis: 1) unadjusted 2) If OR>1.2 or OR<0.8, adjusted analysis was performed for maternal race, age, hospital payment method, prior history of a child with congenital anomaly, average number of alcoholic drinks per week during first trimester, and water source	1) For all congenital anomalies: OR=1.1, for central nervous system OR=0.5, for ear/face/neck OR=0.7, for cardiovascular OR=0.8, for gastrointestinal OR=1.0, for genital OR=0.8, for muscoskeletal OR=0.9, for integument OR=1.5 (all p>0.05) 2) For central nervous system aOR=0.5 (p>0.05), and for integument aOR=1.6 (p<0.05).	Se levels in drinking water is not significantly associated with the risk of congenital anomalies. A significant harmful effect was observed only for integument malformations.
	Lv et al. 2024 [28]	Prenatal Parental Exposure to Metals and Birth Defects: A Prospective Birth Cohort Study.	2024	Paper	China (rural/ suburban/ urban regions)	Prospective Cohort Study	1,675 participants (131 pregnancies with congenital anomalies, 1,544 normal pregnancies)	2014-2018	Se levels in urine samples of pregnant women, measured by inductively coupled plasma-mass spectrometry	Early pregnancy (8-14 weeks)	Median level of Se in maternal urine 10.97 μg/l (minimum 1.90 μg/l, 25th percentile 8.38 μg/l, 75th percentile 14.39 μg/l, maximum 100.98 μg/l)	Congenital anomalies (including nervous system defects, eye, ear, face, and neck defects, circulatory system defects, respiratory system defects, cleft lip and cleft palate defects, digestive system defects, genital organs defects, urinary system defects, musculoskeletal system defects, chromosomal abnormalities, and other birth defects)	1) Cubic spline models (nonlinear) 2) Poisson regression model, unadjusted and adjusted a) for maternal age, education, BMI, parental tobacco use, household income, area of residence, parity, and maternal folic acid or multivitamin supplement, and b) additionally for paternal Ln-transformed metal concentration. 3) Analyses restricted to pregnant women without diabetes (adjusted model a) and women…	1) Not significant nonlinear associations between maternal urine Se levels and risk of birth defects 2) Poisson regression models: Unadjusted RR=1.59 (95% CI 1.07−2.37, p=0.021). Adjusted RR a) aRR=1.70 (1.15−2.52) (P = 0.008) and b) aRR=1.56 (1.06−2.29), (P = 0.023). 3) In women without gestational diabetes: aRR=1.93 (1.23-3.02) (p=0.004). In women without hypertension: aRR=1.72 (1.16-2.57) (p=0…	Higher levels of Se in maternal urine were associated with an increased risk for congenital anomalies, although in some analyses paternal Se exposure should also be high to observe this effect.
	Karakis et al. 2021 [29]	Maternal metal concentration during gestation and pediatric morbidity in children: an exploratory analysis.	2021	Paper	Israel (urban region)	Prospective Cohort Study	111 participants (103 normal pregnancies, 8 pregnancies with congenital malformations)	2011-2013	Se levels in maternal urine measured by inductively coupled plasma mass spectrometry	Prior to delivery	Median Se levels in all pregnancies 19.58 ppb, 95% CI 13.73-27.91	Congenital anomalies	Poisson regression model, adjusted for maternal age, parity, newborn gender, and preterm birth	aOR=0.76 (p=0.379).	No significant association was found between Se levels in maternal urine and the risk of congenital anomalies.
	Hammouda et al. 2013 [30]	Serum levels of some micronutrients and congenital malformations: a prospective cohort study in healthy saudi-arabian first-trimester pregnant women	2013	Paper	Saudi Arabia (urban region)	Prospective Cohort Study	1,180 participants	Before 2013	Se levels in maternal venous blood measured by atomic absorption spectrophotometer	First trimester	Mean Se levels in normal pregnancies 11.12±3.02 μg/dl, 9.30±3.20 μg/dl in pregnancies with congenital anomalies (P<0.001)	Congenital anomalies (Central nervous system, congenital heart deseases, gastrointestinal tract malformations, genitourinary system, eye/ear/face/neck and back, skin, respiratory system, skeletal system)	1) Students T-test 2) Unadjusted logistic regression	1) Mean Se levels in pregnancies with congenital anomalies were significantly lower compared to normal pregnancies, p<0.001. Regarding different types of malformations, pregnancies with central nervous system and genitourinary system malformations showed significantly lower levels of Se. 2) OR=0.334, 95% CI 0.150-0.745, p<0.005	Overall, higher levels of Se in maternal serum are associated with a decreased risk for congenital anomalies. However, Se levels were lower in cases of central nervous system and genitourinary system malformations.
	Choi et al. 2016 [31]	A Prospective Study of Serum Trace Elements in Healthy Korean Pregnant Women	2016	Paper	South Korea (urban region)	Prospective Cohort Study	245 participants (14 pregnancies with congenital malformations, 231 normal pregnancies)	2012-2013	Se levels in maternal venous blood measured by inductively coupled plasma mass spectrometry	52 participants in their first trimester, 97 in their second trimester, and 96 in their third trimester	Median Se levels in pregnant women 94.0 μg/l, IQR (89.0–101.0)	Congenital anomalies	Unadjusted and adjusted logistic regression analysis (dichotomous varable; low Se defined as lower than the reference rate 75–200 μg/L) for demographic variables selected from the univariable analysis of adverse pregnancy outcomes and demographic characteristics (specific variables not mentioned)	Among pregnancies with low Se, 0% had congenital anomalies, while 5.8% of the pregnancies with not low Se had congenital anomalies. Unadjusted analysis: p=0.83 Adjusted analysis: p=0.95	Levels of Se was not significantly associated with the prevalence of congenital anomalies.
	Zhang et al. 2025 [32]	Association between maternal serum metals mixtures and adverse birth outcomes: A prospective cohort study	2025	Paper	China	Prospective Cohort Study	429 participants	2022-2023	Se levels in maternal venous blood measured by inductively coupled plasma mass spectrometry	24-26 weeks	Mean (SD) Se levels 110.321 ppb (42.221), IQR (83.333-138.184)	Congenital anomalies	1) Linear regression analysis, adjusted for maternal age at menarche, menstrual cycle regularity, ethnicity, educational attainment, parity, husband’s smoking during pregnancy, pre-pregnancy BMI, and delivery method 2) Bayesian Kernel Machine Regression Analysis with other elements (Fe, Rb, Sn, I, Tl) fixed at the 25th, 50th, or 75th percentile 3) Weighted Quantile Sum Regression analysis (compon…	1) No significant association between Se levels and risk of congenital anomalies (β-coefficient=0.00004567, p= 0.8335). 2) Se levels were significantly negatively associated with the risk of congenital anomalies, when other elements were set at 25th or 50th perxientile, but not at 75th. 5) No significant association between Se levels and risk of congenital anomalies	A protective effect of Se, as captured in maternal blood levels, against congenital anomalies was reported, but its significance depended on statistical method used.
chromosomal anomalies	Suliburska et al. 2022 [33]	Association between the Concentrations of Essential and Toxic Elements in Mid-Trimester Amniotic Fluid and Fetal Chromosomal Abnormalities in Pregnant Polish Women	2022	Paper	Poland	Retrospective cross-sectional study	156 participants (19 pregnancies with chromosomal anomalies, 147 normal pregnancies)	Before 2022	Se levels in amniotic fluid, measured by inductively coupled plasma mass spectrometry	15-22 weeks	Median Se level in amniotic fluid approximately 8 μg/l in pregnancies with chromosomal anomalies, approximately 9 μg/l in normal pregnancies (numbers extracted from figure)	Chromosomal anomalies (trisomy 21, trisomy 18, triploidy, other)	Mann-Whitney U test	The levels of Se in amniotic fluid is do not differ significantly between pregnancies with chromosomal anomalies and normal pregnancies, p=0.8352.	Levels of Se in amniotic fluid are not significantly associated with the risk of chromosomal anomalies
	Liu et al. 2023 [34]	Association of chromosomal abnormalities with prenatal exposure to heavy metals: A nested case-control study in high-risk pregnant women in China.	2023	Paper	China	Nested case-control study	1086 participants (387 pregnancies with chromosomal abnormalities, 699 normal pregnancies)	2018-2021	Se levels in amniotic fluid, measured by inductively coupled plasma mass spectrometry	16-20 weeks	Median Se level in amniotic fluid 0.631 μg/l (IQR 0.444-0.843) in pregnancies with chromosomal anomalies, 0.621 μg/l (0.447-0.802) in normal pregnancies	Chromosomal anomalies (structural chromosomal abnormalities, and chromosome number abnormalities: Down syndrome, Patau’s syndrome, Edward’s syndrome, Klinefelter syndrome, Turner syndrome, Hyperestrogenic syndrome, and Hyperandrogenic syndrome)	1) Wilcoxon rank sum test 2) Unadjusted logistic regression analysis 3) Adjusted logistic regression analysis for maternal age, pre-pregnancy BMI, gravidity, active and passive smoking, alcohol use, time spent outdoors during pregnancy, and parental chromosomal anomalies 4) Unadjusted and adjusted analyses with Se divided in quartiles, using the first quartile as reference	1) Se levels in amniotic fluid did not differ significantly between pregnancies with chromosomal anomalies and normal pregnancies, p=0.26. 2) Unadjusted OR=1.02 (95% CI 0.82-1.27) 3) Adjusted OR 1.01 (0.81-1.27) 4) Unadjusted analysis: p=0.698 and adjusted analysis p=0.739	Se levels in amniotic fluid are not significantly associated with the risk of chromosomal anomalies
neural tube defects	Elwood et al. 1981 [35]	Water composition in the etiology of anencephalus.	1981	Paper	Canada (urban/rural region)	Case-Control Study	4,058 participants (421 pregnancies with anencephalus, 3,637 normal pregnancies)	1969-1972	Se supplementation via drinking water. Se levels were measured by neutron activation analysis.	Throughout pregnancy	Mean Se levels in pregnancies with anencephalus 3.20 ppb (parts per billion), in normal pregnancies 3.09 ppb.	Anencephalus	1) Mann-Whitney test 2) Multivariable logistic regression analysis, adjusted for longitude and a maternal composite variable, which includes the variables of plurality of birth (single or multiple), legitimacy, season and year of birth, maternal age, previous number of livebirths, stillbirths, child deaths, and maternal birthplace)	1) Significantly higher water Se levels in pregnancies with anencephalus compared to normal pregnancies (p<0.001) 2) Not significant, but positive coefficient, indicating higher risk of anencephalus with increasing water Se levels	Higher water Se levels associated with higher risk of anencephalus, only in the unadjusted analysis. The results were not significant after adjusting for potential confounders.
	Huang et al. 2011 [36]	Effect of exposure to trace elements in the soil on the prevalence of neural tube defects in a high-risk area of China.	2011	Paper	China (rural region)	Case-Control Study	6,420 participants (128 pregnancies with neural tube defects, 6,292 normal pregnancies)	2002-2004	Se levels in soil measured by inductively coupled plasma-mass spectrometry	Throughout pregnancy	Average level of Se: 0.16 mg/g	Neural tube defects (anencephaly, spina bifida, encephalocele)	1) Poisson regression model Neural tube defect cases and controls were matched for village of residence.	1) Levels of Se in soil were not associated with the risk of neural tube defects	Se levels are not significantly associated with the risk of neural tube defects
	Yin et al. 2020a [37]	Essential trace elements in placental tissue and risk for fetal neural tube defects.	2020	Paper	China (rural/urban regions)	Case-Control Study	1,001 participants (408 pregnancies with neural tube defects, 593 normal pregnancies)	2003-2016	Se levels in placental tissue, measured by inductively coupled plasma-mass spectrometry	Time of delivery or pregnancy termination	Median (IQR) in ng/g Normal pregnancies: 1142.5 (1013.1–1285.9) Pregnancies with neural tube defects: 1308.7 (1162.8–1466.7)	Neural tube defects	1) Mann-Whitney U test 2) Multivariable logistic regression unadjusted, and adjusted for gestational age at delivery/pregnancy termination, maternal occupation, education, parity, history of birth defects, fever or flu during early pregnancy, periconceptional folic acid supplementation, and maternal passive smoking.Se exposure defined as Se>median. Dose-respnse associations examined by using Se l…	1) Significantly higher placental Se levels in pregnancies with neural tube defetcs (p<0.001). Note that gestational age and Se had a negative correlation, and gestational age at sampling was lower for cases than for controls 2) Unadjusted OR 3.48 (2.67–4.54) (p<0.001), and adjusted OR 3.28 (2.44–4.42) (p<0.001). Dose-resposne analysis: Q1: REF, Q2: OR=1.69 (1.12–2.53) and aOR=1.72 (1.10–2.69), Q…	Higher levels of Se in placental tissue are associated with increased risk for neural tube defects in a dose-dependent manner, even after adjusting for potential confounders.
	Hinks et al. 1989 [38]	Maternal zinc and selenium status in pregnancies with a neural tube defect or elevated plasma alpha-fetoprotein.	1989	Paper	UK (urban region)	Case-Control Study	37 participants (6 pregnancies with neural tube defects and 31 normal pregnancies)	before 1989	Se levels in leukocytes, plasma and whole blood (morning samples), measured by hydride generation and atomic absorption spectrometry. Se levels in erythrocytes were calculated based on Se levels in plasma and whole blood, taking the hematocrit into account	Neural tube defect cases: 17±4 weeks Controls: 16±3 weeks	Mean (95% CIs) Plasma in μmol/l: pregnancies with neural tube defects 0.89 (0.80-0.98), normal pregnancies 0.99 (0.94-1.04). Erythrocytes in nmol/g Hb: pregnancies with neural tube defects 4.39 (3.67-5.11), normal pregnancies 4.85 (4.63-5.07). Leukocytes in pmol/10^6 cells (log-transformed): pregnancies with neural tube defects 0.92 (0.81-1.04), normal pregnancies 1.28 (1.18-1.39).	Neural tube defects	1) Mann-Whitney U test for Se levels in a) plasma b) erythrocytes c) leukocytes	1a) No significant difference between neural tube defect cases and controls. 1b) No significant difference between neural tube defect cases and controls. 1c) Singificnatly lower mean log-transformed Se in leucocytes in neural tube defect cases compared to controls (p<0.01).	Lower Se levels in leukocytes were associated with increased risk for neural tube defects, but Se levels in erythrocytes and plasma were not.
	Liu et al. 2013 [39]	Placental concentrations of manganese and the risk of fetal neural tube defects.	2013	Paper	China (rural region)	Case-Control Study	130 participants (80 pregnancies with neural tube defects, 50 normal pregnancies)	2003-2004	Se levels in placental tissue, measured by inductively coupled plasma-mass spectrometry	Neural tube defect cases: Time of delivery or pregnancy termination Controls: At delivery (all at term)	Median (IQR) in ng/g Neural tube defect cases: 239.38 (207.92–284.86) Controls: 229.54 (202.78–261.22)	Neural tube defects (36 with anencephaly, 44 with spina bifida)	1) Mann-Whitney U test Neural tube defect cases and controls were matched for hospital of birth. Confounding may be present due to difference in gestational age at placental sampling.	1) No statitsically significant difference.	No statisticaly significant differences in placental Se levels were observed between normal pregnancies and pregnancies with neural tube defects
	Zeyrek et al. 2009 [40]	Serum copper and zinc levels in mothers and cord blood of their newborn infants with neural tube defects: a case-control study.	2009	Paper	Turkey (urban region)	Case-Control Study	144 participants (74 pregnancies with neural tube defects, 70 normal pregnancies)	Before 2009	Se levels in cord blood and in maternal serum measured by atomic absorption spectrometer	Time of delivery Neural tube defect cases: 34.2±6.2 weeks Controls: 39.3±0.8 weeks	Mean (SD) in μg/L Maternal serum: pregnencies with neural tube defects 46.8±26.4, normal pregnancies 47.6±20.6 Cord blood: pregnancies with neural tube defects 42.2±21.9, normal pregnancies 39.9±20	Neural tube defects (44 anencephaly, 3 encephalocele, and 27 spina bifida)	1) Student's t test and Mann-Whitney test, according to distribution normality (unclear which was used for Se levels) Cases and controls were matched for period of birth and socioeconomic group. Confounding may affect results as neural tube defect cases had lower gestational age and higher maternal age.	1) No statistically significant difference in paternal serum (p=0.87) or cord blood (p=0.6).	No statisticaly significant differences in meternal serum and cord blood Se levels were observed between normal pregnancies and pregnancies with neural tube defects.
	Cengiz et al. 2004 [41]	Serum zinc, selenium, copper, and lead levels in women with second-trimester induced abortion resulting from neural tube defects: A preliminary study	2004	Paper	Turkey (urban region)	Case-Control Study	28 participants (14 pregnancies terminated due to neural tube defects, and 14 normal pregnancies)	1999-2000	Se levels in maternal serum measured by hydride-generation atomic absorption spectrophotometer	Neural tube defect cases: 20±3.2 weeks Controls: 19.3±3.1 weeks Difference not sigificant.	Mean (SD) in ng/mL Neural tube defect cases: 55.16±11.3 Controls: 77.4±5.5	Neural tube defects (7 anencephaly, 5 open spina bifida, 1 anencephaly and spina bifida, and 1 craniorachischisis)	1) T-test (unclear if results are from unpaired and paired t-test) Neural tube defect cases and controls were matched for maternal age, gravidity, and socioeconomic status.	1) Significantly lower maternal serum Se levels in pregnancies with neural tube defects compared to normal pregnancies (p<0.001).	Lower meternal serum Se levels were associated with increased risk for neural tube defects
	Demir et al. 2019 [42]	The relationship between mother and infant plasma trace element and heavy metal levels and the risk of neural tube defect in infants	2017	Paper	Turkey (urban region)	Case-Control Study	170 participants (100 pregnancies with neural tube defects, 70 normal pregnancies)	2013-2016	Se levels in maternal and infant plasma measured by atomic absorption spectrophotometry	Neural tube defect cases: 38.4 ± 1.1 weeks Controls:38.2 ± 1 weeks	Mean(SD) in μg/dl in maternal plasma Pregnancies with neural tube defects 5.54 (±0.7), in normal pregnancies 7.99 (±0.8) Mean(SD) in μg/dl in infant plasma Pregnancies with neural tube defects 5.29 (±0.6), in normal pregnancies 7.03 (±0.6)	Neural tube defects (75 spina bifida, 16 anencephaly, 9 encephalocele)	1) Mann-Whitney U test or Student's t test (not specified which method as used for selenium) Controls were using periconception folate supplementation more frequently (p=0.01)	1) Significantly lower Se levels in maternal serum (p<0.001) and in infant serum (p<0.001).	Lower meternal and infant serum Se levels were associated with increased risk for neural tube defects
	Jia et al. 2025 [43]	Association of Co-Exposure to Polycyclic Aromatic Hydrocarbons and Metal(loid)s with the Risk of Neural Tube Defects: A Case-Control Study in Northern China	2025	Paper	China (rural region)	Case-Control Study	130 participants (80 pregnancies with neural tube defects, 50 normal pregnancies)	2005-2007	Se levels in placental tissue, measured by inductively coupled plasma-mass spectrometry	Time of delivery or pregnancy termination	Median (IQR) in ng/g (x10^3) Normal pregnancies: 1.06 (0.95‒1.16) Pregnancies with neural tube defects: 1.30 (1.18‒1.47)	Neural tube defects	1) Mann-Whitney U test 2) Logistic regression analysis adjusted for maternal age, occupation, educational level, parity, folic acid supplementation, passive smoking, and fever and/or influenza during early pregnancy 3) Multiple logistic regression model, adjusted as (2) and additionally for PYR, Zn, Mn, Mo, Cd, U, and Rb	1) Se levels were significantly higher in pregnancies with neural tube defects (p<0.001) 2) Se levels were significantly positively associated with the risk of neural tube defects, OR= 3.22 (1.99‒5.21), p< 0.001 3) Se levels were significantly positively associated with the risk of neural tube defects, OR= 4.76 (1.38‒16.45), p=0.014	Higher levels of placental Se are associated with an increased risk of neural tube defects
orofacial clefts	Pi et al. 2019 [44]	Higher concentration of selenium in placental tissues is associated with reduced risk for orofacial clefts.	2018	Paper	China (rural region)	Case-Control Study	309 participants (103 pregnancies with orofacial clefts, 206 normal pregnancies)	2003-2016	Se levels in placental tissue, measured by inductively coupled plasma-mass spectrometry	Time of delivery	Median Se levels with interquartile range (IQR) Normal pregnancies: 1.11 μg/g (1.02-1.24), Pregnancies with orofacial clefts: 1.03 μg/g (0.90-1.13)	Orofacial Clefts	1) Mann-Whitney U test 2) Unadjusted logistic regression with median levels used to divide Se levels in high and low groups. 3) Logistic regression adjusted for maternal age, BMI, farming occupation, flu or fever, passive smoking, and alcohol drinking during periconceptional period, newborn sex, gestational age, and previous history of pregnancy affected by birth defects 4) Unadjusted and adjuste…	1) The median concentration of Se was significantly lower in cases (1.03 μg/g) than in controls (1.11 μg/g), p<0.001. 2) OR=0.42 (0.26, 0.68) 3) aOR=0.42 (0.23-0.77) 4) Unadjusetd analysis Q1: REF, Q2: OR=0.47 (0.27, 0.83), Q3: OR=0.24 (0.13, 0.46), p for trend<0.001 Adjusted analysis Q1: REF, Q2: aOR=0.45 (0.22, 0.92), Q3: aOR=0.22 (0.10, 0.49), p for trend<0.001	Higher Se levels in placental tissue were associated with a decreased risk for orofacial clefts in a dose dependent manner.
	Ni et al.2019 [45]	Association between selected essential trace element concentrations in umbilical cord and risk for cleft lip with or without cleft palate: A case-control study	2019	Paper	China (rural regions)	Case-Control Study	288 participants (200 normal pregnancies, 88 pregnancies with cleft lip/palate, among those, 51 pregnancies with cleft lip and palate, 37 pregnancies with cleft lip only)	2003-2016	Se levels in umbilical cord tissue, measured by inductively coupled plasma mass spectrometry	Time of delivery	Median (IQR) in μg/g Controls: 0.56 (0.50–0.62) Cleft lip and/or palate: 0.52 (0.46–0.60) Cleft lip and palate: 0.55 (0.48–0.63) Only cleft lip: 0.50 (0.44–0.55)	Cleft lip with or without cleft palate	1) Mann-Whitney U test 2) Unadjusted logistic regression with Se divided in tertiles (Q1 serving as reference) and adjusted for gestation week, infant sex, maternal age at pregnancy and maternal BMI Cases and controls were matched for sex, place of residence, and the date of the last menstrual period of the mother (±4 months)	1) Lower Se levels in cleft lip and/or palate than in controls (p=0.021). Lower Se levels in cleft lip ony compare to controls (p<0.001) No significant differrence when comparing cleft lip and palate to controls (p=0.282). 2) Cleft lip and/or palate: Q1: REF, Q2: OR=0.48 (0.26-0.89, p=0.016), aOR=0.49 (0.25-0.98, p=0.044), Q3:OR=0.47 (0.25-0.87, p=0.014), aOR=0.47 (0.23-0.95, p=0.036), p for tren…	Increased levels of Se in cord blood were associated with a decreased risk for cleft lip with or without palate, and with cleft lip only, in a dose-dependent manner. However, no significant association was observed for cases of cleft lip and cleft palate.
	Wei et al. 2024 [46]	Elementomics of 32 elements in cord serum depicts the risk of orofacial clefts: A case-control study in Shanxi, China	2024	Paper	China (rural region)	Case-Control Study	168 participants (49 pregnancies with orofacial clefts, 119 normal pregnancies)	from 2003 onwards	Se levels in umbilical cord blood, measured by inductively coupled plasma mass spectrometry	Time of delivery or pregnancy termination	Median Se (IQR) level in ng/ml Orofacial clefts: 91.288 (75.295-111.622) Controls:94.159 (74.193-113.254)	Orofacial Clefts	1) Mann-Whitney U test Cases and controls were matched for date of last maternal menstrual period (±4 weeks)	1) Se levels did not vary significanty between pregnancies with orofacial clefts and normal pregnancies (p>0.05)	Se levels are not significantly associated with the risk of orofacial clefts
	Yin et al. 2020b [47]	Selected essential trace elements in maternal serum and risk for fetal orofacial clefts	2020	Paper	China (urban/ rural regions)	Case-Control Study	390 (130 pregnancies with orofacial clefts, 260 normal pregnancies)	2010-2019	Se levels in maternal venous blood, measured by inductively coupled plasma mass spectrometry	Throughout pregnancy	Median Se (IQR) level in ng/ml All Orofacial clefts): 89.201 (73.216–113.442) Cleft lip and palate: 91.356 (74.769–119.175) Cleft lip only: 89.541 (73.695–109.589) Controls: 93.304 (75.610–111.574)	Orofacial Clefts (Cleft lip and/or cleft palate)	1) Mann-Whitney U test 2) Multi-level mixed-effects logistic regression analysis, adjusted for gestational weeks, maternal education, flu or fever, folic acid supplementation, parity, and passive smoking. 3) Bayesian Kernel Machine Analysis, adjusted as (2)m including Fe, Zn, Cu, Co, and Mo	1) Se levels were lower in cases than in controls, but these differences were not statisticaly significant (p>0.05) 2) All cases: Q1: REF, Q2: aOR= 0.97 (0.53–1.76), Q3: aOR= 0.74 (0.39–1.39), p for trend= 0.357, cleft lip and palate: Q1: REF, Q2: aOR=1.01 (0.46–2.20), Q3: aOR= 0.77 (0.35–1.73), p for trend=0.533, cleft lip only: Q1: REF, Q2: aOR= 1.41 (0.60–3.28), Q3: aOR=0.95 (0.38–2.39), p for…	Se levels were not significantly associated with the risk of orofacial clefts
congenital heart defects	Zierler et al. 1988 [48]	Chemical quality of maternal drinking water and congenital heart disease.	1988	Paper	USA (urban/rural regions)	Case-Control Study	935 participants (270 pregnancies with congenital heart defects, 665 normal pregnancies)	1980-1983	Se supplementation via drinking water	Throughout pregnancy	Median level of Se in drinking water 0.00 mg/l. Highest detectes level 0.01 mg/l and lower detection limit 0.0001 mg/l. Exposure is defined as levels above the lower detection limit.	Congenital heart defects (coarctation of the aorta, patent ductus arteriosus, conotruncal defect, ventricular septal defect)	1) Multiple logistic regression unadjusted, and adjusted for other chemical contaminant levels, source of drinking water (ground, surface, or mixed distribution) and maternal socio-economical level 2) Multiple logistic regression per specific cardiac lession (coarctation of the aorta, patent ductus arteriosus, conotruncal defect, ventricular septal defect), adjusted as in (1) 3) Evaluation of lin…	1) OR=0.62 (0.40-0.97), aOR=0.58 (0.35-0.98) 2) Coarctation of the aorta: aOR=0.15 (0.03-0.72) Patent ductus arteriosus: aOR 0.66=(0.28-1.5) Conotruncal defect: aOR=0.70 (0.37-1.3) Ventricular septal defect: aOR=0.47 (0.22-1.0) 3) Q1: REF, Q2: OR=0.80 (0.71-0.89), Q3: OR=0.59 (0.44-0.80), Q4: OR=0.39 (0.20-0.77)	Exposure to Se via drinking water is associated with a decreased risk for congenital heart defects, especially with Coarctation of the aorta, in a dose-response manner.
	Ou et al. 2017 [49]	Associations between toxic and essential trace elements in maternal blood and fetal congenital heart defects.	2017	Paper	China (rural region)	Case-Control Study	219 participants (112 pregnancies with congenital heart defects, 107 normal pregnancies)	2012-2013	Se levels in maternal venous blood measured by inductively coupled plasma mass spectrometry	17-40 weeks	Median (IQR) in μg/l Pregnancies with congenital heart defects: 172.90 (153.87–192.23) Normal pregnancies: 186.47 (172.45–207.34)	Congenital heart defects (conotruncal defects, septal defects, left ventricle outflow tract obstructions, right ventricle outflow tract obstructions, other defects)	1) Wilcoxon-Mann-Whitney U test 2) Simple-element logistic regression analysis with Se levels in tertiles with Q1 as the reference, unadjusted and adjusted for maternal age, parity, maternal education, newborn gender, migrant status, folic acid or multivitamin intake, cigarette smoking, maternal prepregnancy body mass index (maternal BMI), and gestational week. 3) Adjusted logistic regression as …	1) Lower Se levels in cases Vs. controls, p<0.001 2) UNADJUSTED ANALYSIS Q1: REF, Q2: OR=0.47 (0.25, 0.88), Q3: OR=0.33 (0.17-0.66) ADJUSTED ANALYSIS Q1: REF, Q2: aOR=0.58 (0.27, 1.26), Q3: aOR=0.35 (0.15, 0.81) 3) Conotruncal defects: Q1: REF, Q2: aOR=0.58 (0.20-1.71), Q3: aOR=0.17 (0.05-0.64) Septal defects: Q1: REF, Q2: aOR=0.45 (0.18-1.13), Q3: aOR=0.32 (0.12-0.84) Right ventricle outflow tra…	High Se levels in maternal venous blood are associated with a lower risk for congenital heart defects, especially for conotruncal defects, septal defects and right ventricle outflow tract obstruction.
	Guo et al. 2019 [50]	High maternal selenium levels are associated with increased risk of congenital heart defects in the offspring	2019	Paper	China	Case-Control Study	Hair samples: 653 participants (306 pregnancies with congenital heart defects, 347 normal pregnancies) Cord blood samples: 305 participants (96 pregnancies with congenital heart defects, 209 normal pregnancies)	2010-2014	Se levels in hair samples and cord blood, measured by inductively coupled plasma mass spectrometry	Hair samples:during antenatal examination Cord blood samples: at the time of delivery or death (14-40 weeks)	Median (IQR) Hair samples in ng/mg: Normal pregnancies: 0.58 (0.4-0.71) Pregnancies with congenital heart defects: 0.58 (0.5-0.73). Cord blood in ng/ml: Normal pregnancies: 37.68 (27.49-47.3) Pregnancies with congenital heart defects: 33.76 (16.43-36.36)	Congenital heart defects (septal defects, conotruncal defects, left ventricular outflow track obstruction (LVOTO), right ventricular outflow track obstruction (RVOTO), anomalous pulmonary venous return)	1) Wilcoxon‐Mann‐Whitney test 2) Unadjusted logistic regression analysis with Se levels in three groups, namely low (<10th percentile), middle (10th-90th as reference, and high (>90th percentile) 3) Adjusted logistic regression aanalysis for maternal age, gestational age, prepregnant BMI, folic acid supplement, parental smoking habits, and landfill sites or factory 4) As in 3 for sutypes of heart…	1) No difference in hair Se levels. Significantly lower cord Se levels in cases Vs. controls (p<0.001). 2) HAIR Se: LOW: OR=1.28 (0.80-2.05), MIDDLE: REF, HIGH: OR=2.69 (1.53-4.76) CORD Se: LOW: OR=4.12 (1.81-8.88), MIDDLE: REF, HIGH: OR=0.62 (0.24-1.58) 3) HAIR Se: LOW: aOR=0.92 (0.53-1.59), MIDDLE: REF, HIGH: aOR=3.57 (1.90-6.70) CORD Se: LOW: aOR=4.14 (1.79-9.56), MIDDLE: REF, HIGH: aOR=0.40 (…	Lower levels of Se in cord blood are associated with increased risk of congenital heart defects. On the contrary, high levels of Se in maternal hair samples are associated with increased risk for all types of congenital heart defects.
fetal alcohol syndrome	Halmesmäki et al. 1986 [51]	Selenium in pregnancy: effect of maternal drinking.	1986	Paper	Finland (urban region)	Case-Control Study	41 participants (10 pregnancies with fetal alcohol syndrome (FAS), 21 pregnancies of drinking mothers unaffected by FAS, and 10 normal pregnancies of abstinent mothers)	Before 1986	Se levels in maternal venous blood (serum) and in cord blood measured by electrothermal atomic absorption spectrometry	Samples of venous blood were taken at three periods of pregnancy, weeks 12-14, weeks 25-32 and weeks 33-40. Cord blood samples were taken at the time of delivery	Mean±SD (μg/l) MATERNAL SERUM: FAS: 12-24w 60.1±6.4, 25-32w 63.3±6.2, 33-40w 58.6±l3.4 Normal pregnancies of drinking mothers: 12-24w 61.6±5.8, 25-32w 54.9±5.4, 33-40w 50.6±5.3 Abstinent pregnant women: 12-24w 63.1±6.1, 25-32w 56.6±4.4, 33-40w 53.5±5.9 UMBILICAL SERUM (numbers extracted out of figure): FAS: 40 Normal pregnancies of drinking mothers: 40 Abstinent controls: 45	Fetal alcohol syndrome	Student t test	MATERNAL SERUM: No difference in weeks 12-24 In weeks 25-32 and 33-40, FAS pregnancies had significantly higher Se levels than non FAS drinking and abstinent women. However. non FAS drinking women had lower Se levels compared to abstinent controls. UMBILICAL SERUM:No differenve in Se levels between drinking women with or without FAS. However, Se levels were lower compared to abstinent controls (P…	Umbilical Se levels were lower in drinking mothers compared to controls, regardless of FAS. Maternal Se levels were higher in FAS, but lower in non FAS drinking mothers compared to abstinent controls, during 2nd and 3rd trimester.
abdominal congenital anomalies	Miyashita et al. 2021 [52]	Association between the Concentrations of Metallic Elements in Maternal Blood during Pregnancy and Prevalence of Abdominal Congenital Malformations: The Japan Environment and Children's Study.	2021	Paper	Japan	Prospective Cohort Study	89,273 participants (89,134 normal pregnancies and 139 pregnancies with abdominal congenital malformations)	2011-2014	Se levels in maternal venous blood measured by inductively coupled plasma mass spectrometry	2nd or 3rd trimester	Median Se levels in all pregnancies 168 ng/g, minimum 82.8 ng/g, 25th percentile 156 ng/g, 75th percentile 182 ng/g, maximum 976 ng/g. Median Se level in normal pregnancies 168.00 ng/g (IQR 156.00-182.00), and in pregnancies with abdominal congenital malformations 168.00 ng/g (IQR 155.00-180.00).	Abdominal congenital malformations (omphalocele, gastroschisis, esophageal atresia with or without fistula, duodenal atresia, intestinal atresia, anorectal atresia, and diaphragmatic hernia)	1) Mann-Whitney U test 2) Multivariable logistic regression analysis, adjusted for maternal age at delivery, maternal smoking habit, drinking habit, paternal smoking habit , birth year of infants, and sex of infants, with Se quartiles, using Q1 as the reference level 3) The same as (2) but for each abdominal congenital malformation (Diaphragmatic hernia, Omphalocele, Gastroschisis, Esophageal atr…	1) p=0.773 2) Q1: REF, Q2: aOR=0.93 (0.58, 1.49), Q3: aOR=1.11 (0.71, 1.74), Q4: 0.980 (0.48, 1.32), p for trend=0.585 3) No significant results, apart from omphalocele. Q1: REF, Q2: aOR=9.96 (1.27, 77.88), Q3: aOR=10.06 (1.28, 78.77), Q4: aOR=6.56 (0.78, 54.75), but p-for trend=0.152.	No significant association was observed between Se levels and the risk of abdominal congenital malformations, with the exception of omphalocele for which indications of a potentially harmfull effect of Se were observed.
congenital limb anomalies	Ikeda et al. 2024 [53]	Heavy metals and trace elements in maternal blood and prevalence of congenital limb abnormalities among newborns: the Japan Environment and Children's Study.	2024	Paper	Japan	Prospective Cohort Study	90,163 participants (369 pregnancies with congenital limb anomalies and 89,794 normal pregnancies)	2011-2014	Se levels in maternal venous blood, measured by inductively coupled plasma mass spectrometry	2nd or 3rd trimester	Mean Se levels with standard deviation (SD), in all pregnancies 170 ng/g (20.3), in pregnancies with congenital limb anomalies 171 ng/g (23.0), and in normal pregnancies 170 ng/g (20.3).	Congenital limb anomalies (Polydactyly of fingers, Syndactyly of fingers, Cleft hand, Polydactyly of toes, Syndactyly of toes, and Cleft foot	1) Mann-Whitney U test 2) Logistic regression analysis with log natural transformed Se levels adjusted for maternal age, maternal smoking history, maternal alcohol intake, history of husband/partner smoking, and infant sex 3) Logistic regression analysis with Se quartiles, using Q1 as reference adjusted as in (2)	1) Se levels in maternal venous blood did not differ significantly between normal pregnancies 170 ng/g (20.3) and pregnancies with congenital limb anomalies 171 ng/g (23.0), p=0.912. 2) All limb anomalies: aOR=1.07 (0.44-2.59), p=0.877 All polydactylies: aOR=1.47 (0.43-5.06), p=0.538 All syndactylies: aOR=0.56 (0.13-2.34), p=0.424 3) All limb anomalies: Q1 REF, Q2: aOR=0.96 (0.72, 1.27), p=0.765,…	Se levels are not significantly associated with the risk of congenital limb anomalies
	Long et al. 2024 [54]	The Mendelian randomιzation analysis of trace elements Zinc, Selenium, Copper, Iron, and Phosphate with congenital foot deformities	2024	Preprint Paper	Europe	Mendelian Randomization Study	461,384 participants (11,059 pregnancies with congenital foot deformities, 450,325 normal pregnancies)	2018	Geneticaly predicted Se levels, based on GWAS	Throughout pregnancy	NA	Congenital foot deformities	Two sample Mendelian Randomization Study, using: 1) Inverse Variance Weighted (IVW) method 2) MR Egger regression analysis 3) Weighted Median method 4) Simple Mode method	Se levels did not show a significant causal association with congenital foot deformities 1) OR = 9.1983×10^-8 (95% CI: 2.54488×10^-19–33246.61043, p = 0.2328) 2) OR = 2.4495×10^10 (95% CI: 5.08111×10^-29– 1.1809×10^49, p = 0.6211) 3) OR= 2.084×10^-6 (95% CI: 2.49239×10^-21–1742471179, p = 0.4555) 4) OR = 6.81772×10^-6 (95% CI: 1.8768×10^-27–2.47663×10^16, p = 0.6552)	Genetically predicted Se levels are not significantly associated with the risk of congenital foot deformities
congenital urinary tract anomalies	Iwaya et al. 2023 [55]	Prenatal metal levels and congenital anomalies of the kidney and urinary tract: The Japan Environment and Children's Study	2023	Paper	Japan	Case-Control Study	2,150 participants (351 pregnancies with isolated congenital anomalies of the kidney and urinary tract (CAKUT) and 1,404 normal pregnancies as controls, 79 complicated CAKUT pregnancies and 316 normal pregnancies as controls)	2011-2014	Se levels in maternal venous blood measured by inductively coupled plasma mass spectrometry	2nd or 3rd trimester	Median Se levels in isolated cases 180 μg/l (IQR 166–193) and in their controls 175 μg/l (164–189). In complicated cases 177 μg/l (164–192) and in their controls 179 μg/l (164–190).	Congenital anomalies of the kidney and the urinary tract (isolated or complicated, which are accompanied by extrarenal congenital defects)	1) Logistic regression analysis with natural log-transformation Se levels, adjusted for all of the maternal and child factors used in the matching procedures as well as gestational age at maternal blood sampling. 2) Logistic regression analysis with quartile categorization of Se levels, adjusted as in (1). 3) Bayesian kernel machine regression Cases and controls were matched by sex, gestational a…	1) Isolated cases: aOR=3.22 (95% CI 1.33–7.77), P<0.05 Compllcated cases: aOR=1.22 (0.41-3.70) 2) Isolated cases: Q1: REF, Q2: aOR=1.30 (0.88-1.90), Q3: aOR=1.43 (1.04–1.99), and Q4: aOR=1.82 (1.24–2.66), p for trend<0.001 Complicated cases: Q1: REF, Q2: aOR=1.24 (0.72-2.14), Q3: aOR=1.15 (0.72-1.84), Q4: aOR=1.32 (0.84-2.08), p for trend=0.919 3) Se did not excibit a significant effect on the ri…	Higher Se levels in maternal venous blood were significantly associated with an increased risk for isolated cases of congenital anomalies of the kidney and urinary tract, but not with cases complicated with other extrarenal defects

## Sheet: Table S4
Study	Quality Appraisal
Randomized Controlled Trials - Cochrane RoB 2 Tool
Boskabadi et al. 2010 [25]	High risk (Bias from the randomization process - some concerns Bias due to deviations from intended interventions - high risk Bias due to missing outcome data - low risk Bias in measurement of the outcome - low risk Bias in selection of the reported result - some concerns)
Mendelian Randomization Studies - Mamluk et al. Tool
Long et al. 2024 [54]	High risk (Weak instrument bias - moderate risk Genetic confounding bias -moderate risk Other Confounding bias - low risk Bias from additional direct effects between IV and outcome - high risk Bias due to selection of participants - moderate risk)
Cohort Studies - Newcastle-Ottawa Scale for cohort studies
Vinceti et al. 2000 [26]	Selection: ✸✸✸✸	Comparability: -	Outcome: ✸✸✸
Lv et al. 2024 [28]	Selection: ✸✸✸✸	Comparability: ✸	Outcome: ✸✸
Karakis et al. 2021 [29]	Selection: ✸✸✸	Comparability: ✸	Outcome: ✸✸✸
Hammouda et al. 2013 [30]	Selection: ✸✸✸✸	Comparability: -	Outcome: ✸✸
Choi et al. 2016 [31]	Selection: ✸✸✸	Comparability: -	Outcome: ✸✸✸
Miyashita et al. 2021 [52]	Selection: ✸✸✸	Comparability: ✸	Outcome: ✸✸✸
Ikeda et al. 2024 [53]	Selection: ✸✸✸	Comparability: ✸	Outcome: ✸✸✸
Zhang et al. 2025 [32]	Selection: ✸✸✸	Comparability: ✸	Outcome: ✸✸
Case Control Studies - Newcastle-Ottawa Scale for case control studies
Aschengrau et al. 1993 [27]	Selection: ✸✸✸	Comparability: ✸✸	Exposure: ✸✸
Suliburska et al. 2022 [33]	Selection: ✸✸✸	Comparability: -	Exposure: ✸✸
Liu et al. 2023 [34]	Selection: ✸✸✸	Comparability: ✸	Exposure: ✸✸
Elwood et al. 1981 [35]	Selection: ✸✸✸	Comparability: ✸	Exposure: ✸✸
Huang et al. 2011 [36]	Selection: ✸✸✸✸	Comparability: -	Exposure: ✸✸
Yin et al. 2020a [37]	Selection: ✸✸	Comparability: ✸✸	Exposure: ✸✸
Hinks et al. 1989 [38]	Selection: ✸✸	Comparability: -	Exposure: ✸✸
Liu et al. 2013 [39]	Selection: ✸✸	Comparability: ✸✸	Exposure: ✸✸
Zeyrek et al. 2009 [40]	Selection: ✸✸	Comparability: ✸	Exposure: ✸✸
Cengiz et al. 2004 [41]	Selection: ✸✸	Comparability: ✸	Exposure: ✸✸
Demir et al. 2019 [42]	Selection: ✸✸✸	Comparability: -	Exposure: ✸✸
Jia et al. 2025 [43]	Selection: ✸✸	Comparability: ✸	Exposure: ✸✸
Pi et al. 2019 [44]	Selection: ✸✸✸✸	Comparability: ✸✸	Exposure: ✸✸
Ni et al.2019 [45]	Selection: ✸✸✸✸	Comparability: ✸✸	Exposure: ✸✸
Wei et al. 2024 [46]	Selection: ✸✸✸	Comparability: -	Exposure: ✸✸
Yin et al. 2020b [47]	Selection: ✸✸	Comparability: ✸✸	Exposure: ✸✸
Zierler et al. 1988 [48]	Selection: ✸✸	Comparability: ✸	Exposure: ✸✸
Ou et al. 2017 [49]	Selection: ✸✸✸	Comparability: ✸✸	Exposure: ✸✸✸
Guo et al. 2019 [50]	Selection: ✸✸✸	Comparability: ✸✸	Exposure: ✸✸
Halmesmäki et al. 1986 [51]	Selection: ✸✸✸	Comparability: -	Exposure: ✸✸
Iwaya et al. 2023 [55]	Selection: ✸✸	Comparability: ✸✸	Exposure: ✸✸
✸ indicate the number of criteria met within each Newcastle-Ottawa Scale (NOS) domain

## Sheet: Table S5
Section and Topic	Item #	Checklist item	Reported (Yes/No)
TITLE
Title	1	Identify the report as a systematic review.	YES
BACKGROUND
Objectives	2	Provide an explicit statement of the main objective(s) or question(s) the review addresses.	YES
METHODS
Eligibility criteria	3	Specify the inclusion and exclusion criteria for the review.	YES
Information sources	4	Specify the information sources (e.g. databases, registers) used to identify studies and the date when each was last searched.	YES
Risk of bias	5	Specify the methods used to assess risk of bias in the included studies.	YES
Synthesis of results	6	Specify the methods used to present and synthesise results.	YES
RESULTS
Included studies	7	Give the total number of included studies and participants and summarise relevant characteristics of studies.	YES
Synthesis of results	8	Present results for main outcomes, preferably indicating the number of included studies and participants for each. If meta-analysis was done, report the summary estimate and confidence/credible interval. If comparing groups, indicate the direction of the effect (i.e. which group is favoured).	YES
DISCUSSION
Limitations of evidence	9	Provide a brief summary of the limitations of the evidence included in the review (e.g. study risk of bias, inconsistency and imprecision).	YES
Interpretation	10	Provide a general interpretation of the results and important implications.	YES
OTHER
Funding	11	Specify the primary source of funding for the review.	Not Applicable
Registration	12	Provide the register name and registration number.	Not Applicable

## Sheet: Table S6
Section and Topic	Item #	Checklist item	Location where item is reported
TITLE
Title	1	Identify the report as a systematic review.	Title
ABSTRACT
Abstract	2	See the PRISMA 2020 for Abstracts checklist.	Table S5
INTRODUCTION
Rationale	3	Describe the rationale for the review in the context of existing knowledge.	Introduction: 1st, 2nd, and 3rd paragraph
Objectives	4	Provide an explicit statement of the objective(s) or question(s) the review addresses.	Introduction: 4th paragraph
METHODS
Eligibility criteria	5	Specify the inclusion and exclusion criteria for the review and how studies were grouped for the syntheses.	Methods: 1st and 4th paragraph
Information sources	6	Specify all databases, registers, websites, organisations, reference lists and other sources searched or consulted to identify studies. Specify the date when each source was last searched or consulted.	Methods: 2nd paragraph
Search strategy	7	Present the full search strategies for all databases, registers and websites, including any filters and limits used.	Methods: 2nd paragraph & Table S1
Selection process	8	Specify the methods used to decide whether a study met the inclusion criteria of the review, including how many reviewers screened each record and each report retrieved, whether they worked independently, and if applicable, details of automation tools used in the process.	Methods: 3rd paragraph
Data collection process	9	Specify the methods used to collect data from reports, including how many reviewers collected data from each report, whether they worked independently, any processes for obtaining or confirming data from study investigators, and if applicable, details of automation tools used in the process.	Methods: 4th paragraph
Data items	10a	List and define all outcomes for which data were sought. Specify whether all results that were compatible with each outcome domain in each study were sought (e.g. for all measures, time points, analyses), and if not, the methods used to decide which results to collect.	Methods: 5th paragraph
	10b	List and define all other variables for which data were sought (e.g. participant and intervention characteristics, funding sources). Describe any assumptions made about any missing or unclear information.	Methods: 4th paragraph
Study risk of bias assessment	11	Specify the methods used to assess risk of bias in the included studies, including details of the tool(s) used, how many reviewers assessed each study and whether they worked independently, and if applicable, details of automation tools used in the process.	Methods: 5th and 6th paragraph
Effect measures	12	Specify for each outcome the effect measure(s) (e.g. risk ratio, mean difference) used in the synthesis or presentation of results.	Not Applicable
Synthesis methods	13a	Describe the processes used to decide which studies were eligible for each synthesis (e.g. tabulating the study intervention characteristics and comparing against the planned groups for each synthesis (item #5)).	Methods: 4th paragraph
	13b	Describe any methods required to prepare the data for presentation or synthesis, such as handling of missing summary statistics, or data conversions.	Not Applicable
	13c	Describe any methods used to tabulate or visually display results of individual studies and syntheses.	Methods: 4th paragraph
	13d	Describe any methods used to synthesize results and provide a rationale for the choice(s). If meta-analysis was performed, describe the model(s), method(s) to identify the presence and extent of statistical heterogeneity, and software package(s) used.	Methods: 4th paragraph
	13e	Describe any methods used to explore possible causes of heterogeneity among study results (e.g. subgroup analysis, meta-regression).	Methods: 5th paragraph
	13f	Describe any sensitivity analyses conducted to assess robustness of the synthesized results.	Not Applicable
Reporting bias assessment	14	Describe any methods used to assess risk of bias due to missing results in a synthesis (arising from reporting biases).	Methods: 5th and 6th paragraph
Certainty assessment	15	Describe any methods used to assess certainty (or confidence) in the body of evidence for an outcome.	Methods: 6th paragraph
RESULTS
Study selection	16a	Describe the results of the search and selection process, from the number of records identified in the search to the number of studies included in the review, ideally using a flow diagram.	Results: 1st paragraph & Figure 1
	16b	Cite studies that might appear to meet the inclusion criteria, but which were excluded, and explain why they were excluded.	Results: 1st paragraph & Figure 1
Study characteristics	17	Cite each included study and present its characteristics.	Table S3 and S4
Risk of bias in studies	18	Present assessments of risk of bias for each included study.	Results: Sections 3.1, 3.2, 3.3, 3.4, 3.5, 3.6, 3.7, 3.8, 3.9, and 3.10
Results of individual studies	19	For all outcomes, present, for each study: (a) summary statistics for each group (where appropriate) and (b) an effect estimate and its precision (e.g. confidence/credible interval), ideally using structured tables or plots.	Table S3
Results of syntheses	20a	For each synthesis, briefly summarise the characteristics and risk of bias among contributing studies.	Results: Sections 3.1, 3.2, 3.3, 3.4, 3.5, 3.6, 3.7, 3.8, and 3.9 Table S4
	20b	Present results of all statistical syntheses conducted. If meta-analysis was done, present for each the summary estimate and its precision (e.g. confidence/credible interval) and measures of statistical heterogeneity. If comparing groups, describe the direction of the effect.	Not Applicable
	20c	Present results of all investigations of possible causes of heterogeneity among study results.	Results: Sections 3.1, 3.2, 3.3, 3.4, 3.5, 3.6, 3.7, 3.8, and 3.9 & Discussion: Section 4.4
	20d	Present results of all sensitivity analyses conducted to assess the robustness of the synthesized results.	Not Applicable
Reporting biases	21	Present assessments of risk of bias due to missing results (arising from reporting biases) for each synthesis assessed.	Not Applicable
Certainty of evidence	22	Present assessments of certainty (or confidence) in the body of evidence for each outcome assessed.	Results: Sections 3.1, 3.2, 3.3, 3.4, 3.5, 3.6, 3.7, 3.8, and 3.9
DISCUSSION
Discussion	23a	Provide a general interpretation of the results in the context of other evidence.	Discussion: 1st paragraph and Sections 4.1 and 4.2 & Conclusions
	23b	Discuss any limitations of the evidence included in the review.	Discussion: Section 4.4
	23c	Discuss any limitations of the review processes used.	Discussion: Section 4.4
	23d	Discuss implications of the results for practice, policy, and future research.	Discussion: Sections 4.3 and 4.5
OTHER INFORMATION
Registration and protocol	24a	Provide registration information for the review, including register name and registration number, or state that the review was not registered.	Discussion: Section 4.4
	24b	Indicate where the review protocol can be accessed, or state that a protocol was not prepared.	Discussion: Section 4.4
	24c	Describe and explain any amendments to information provided at registration or in the protocol.	Not Applicable
Support	25	Describe sources of financial or non-financial support for the review, and the role of the funders or sponsors in the review.	Funding statement
Competing interests	26	Declare any competing interests of review authors.	Conflicts of Interest statement
Availability of data, code and other materials	27	Report which of the following are publicly available and where they can be found: template data collection forms; data extracted from included studies; data used for all analyses; analytic code; any other materials used in the review.	Table S2
